# Supplementary material for: Seasonal Variation and Mean Degree of Polymerization of Proanthocyanidin in Leaves and Branches of Rabbiteye Blueberry (Vaccinium virgatum Aiton)
Source: Plants (Basel). 2024 Jul 5;13(13):1864. doi: 10.3390/plants13131864 (PMC11244326; doi:10.3390/plants13131864)
Supplement: Supplementary file 1 [file plants-13-01864-s001.zip]

Archive with 1 entries (1 files):
- plants-3078663-supplementary.pdf
